# Supplementary material for: Biocomposites of Alginate, Calcium Polyphosphate, and Silver Nanostructures: Antibacterial Systems for Bone Regeneration Applications
Source: Pharmaceuticals (Basel). 2026 Jun 10;19(6):917. doi: 10.3390/ph19060917 (PMC13304926; doi:10.3390/ph19060917)
Supplement: Supplementary file 1 [file pharmaceuticals-19-00917-s001.zip]

Archive with 1 entries (1 files):
- pharmaceuticals-4336740-supplementary.pdf
